# Supplementary material for: Metformin-Enhanced Digital Therapeutics for the Affordable Primary Prevention of Diabetes and Cardiovascular Diseases: Advancing Low-Cost Solutions for Lifestyle-Related Chronic Disorders
Source: Healthcare (Basel). 2025 Dec 9;13(24):3220. doi: 10.3390/healthcare13243220 (PMC12732773; doi:10.3390/healthcare13243220)
Supplement: Supplementary file 1 [file healthcare-13-03220-s001.zip]

Archive with 1 entries (1 files):
- healthcare-3989964-supplementary.pdf
